# Supplementary material for: Mineral Concentrations in Bovine Milk from Farms with Contrasting Grazing Management
Source: Foods. 2021 Nov 9;10(11):2733. doi: 10.3390/foods10112733 (PMC8620383; doi:10.3390/foods10112733)
Supplement: Supplementary file 1 [file foods-10-02733-s001.zip]

Archive with 1 entries (1 files):
- foods-1440287-supplementary.pdf
